# Supplementary material for: Quality control implementation for universal characterization of DNA and RNA viruses in clinical respiratory samples using single metagenomic next-generation sequencing workflow
Source: BMC Infect Dis. 2018 Oct 29;18:537. doi: 10.1186/s12879-018-3446-5 (PMC6206636; doi:10.1186/s12879-018-3446-5)
Supplement: Supplementary file 1 — Summary of clinical samples and metagenomic NGS information. (XLS 45 kb) [file 12879_2018_3446_MOESM1_ESM.xls]

## Sheet: Feuil1
						No. of reads derived from
Sample No.	Age	Sample type	Real-time PCR Ct values		Total No. of reads	Virus	Human	Bacteria	Archea	Fungi	No. of unassigned reads
1	5 m	NPS	HRV/EV	25	326.968	13.422	192.993	92.967	329	6.019	6.696
2	3 m	NPS		24	506.743	30.444	163.5	260.102	961	16.346	6.964
3	1 y	NPS		29	270.975	3.247	118.172	116.756	469	4	13.804
4	5 y	Sputum		34	4,629,815	11.438	3,775,892	638.805	4.751	54.231	36.953
5	3 m	NPA	RSV	27	4,850,641	143.57	3,424,085	1,240,117	352	7.75	14.466
6	13 y	NPS		36	8,193,407	9.725	7,040,256	773.985	4.44	83.179	84.773
7	1 y	NPS	MPV	33	3,665,179	46.909	3,528,307	62.752	867	5.807	7.003
8	54 y	NPS	HCoV	20	1,138,890	76.299	528.953	448.072	14.939	1.26	30.689
9	82 y	NPS		24	650.453	19.674	618.565	8.303	38	601	2.566
10	5 y	NPS		28	3,128,964	28.328	266.778	2,323,059	9.584	163.154	1,156,96
11	25 y	Sputum		32	5,125,947	382	5,042,147	63.947	519	8.09	1.769
12	5 m	NPS		36	5,337,102	14.449	3,240,350	1,622,837	5.292	90.004	149.23
13	2 y	NPS	MV	23	2,002,252	296.659	991.52	622.763	12.735	1.868	30.579
14	10 y	NPS	IBV	23	2,850,830	45.522	2,467,221	288.928	12.141	967	71.271
15	58 y	NPS	IAV	27	9,476,552	25.226	9,245,380	152.43	827	12.262	21.176
16	63 y	NPS		34	5,953,202	20.737	4,049,785	1,386,454	12.16	120.066	100.195
17	50 y	NPS		35	8,389,543	8.085	8,183,547	148.138	597	9.145	24.985
18	30 y	Sputum	HBoV	24	5,639,793	87.818	5,074,578	415.45	2.699	19.785	4.877
19	2 y	NPS		30	3,883,157	36.496	2,185,676	1,365,157	13.713	93.126	19.11
20	2 m	NPA	AdV	17	4,343,012	2,460,351	1,522,387	207.724	6.436	465	141.11
21	8 y	Sputum		36	6,288,153	7.378	4,983,212	1,038,720	4.784	58.915	9.734
22	7 m	NPA		30	7,899,398	26.56	6,962,859	717.19	6.028	45.282	57.089
			HHV-6	28
23	5 y	NPA	HBoV	15	11,144,324	9,489,578	946.924	522.57	10.557	57.502	20.926
			CMV	31
24	2 y	NPA	HBoV	17	13,586,456	7,985,497	5,063,940	405.094	1.6	21.054	60.188
			HMPV	29
25	5 m	NPS	AdV	26	8,803,945	300.668	1,203,659	7,043,889	16.298	104.833	31.008
			HPIV	26
			HRV/EV	34
			CMV	27
26	6 m	NPS	HRV/EV	26	1,116,163	159.556	214.706	567.171	1.754	42.578	18.363
			AdV	30
			RSV	30
27	7 y	Sputum	AdV	32	5,328,880	77.001	810.235	3,384,442	46.734	393.334	96.067
			HPIV	37
28	5 y	Sputum	HRV/EV	31	5,208,906	5.228	5,035,275	118.246	1.606	14.431	8.159
			EBV	23
29	4 m	NPA	neg	NA	5,884,925	5.352	4,346,508	1,208,522	6.225	79.008	109.828
30	9 m	NPA	neg	NA	9,549,899	10.776	5,456,400	3,647,011	10.372	108.567	125.533
31	8 m	NPA	neg	NA	8,423,512	9.154	7,892,317	443.291	6.012	27.847	11.241
32	2 y	NPS	neg	NA	2,542,570	100.448	1,127,839	1,046,249	6.247	46.629	114.265
33	5 y	NPS	neg	NA	2,922,369	2.038	2,315,330	463.774	2.47	25.903	61.185
34	1 y	NPA	neg	NA	4,277,056	6.472	2,758,054	1,196,902	6.199	55.405	122.881
35	2 m	NPA	neg	NA	5,649,678	6.774	3,498,465	1,813,444	4.177	46.8	173.103
36	2 y	NPS	neg	NA	2,309,759	12.242	1,034,397	924.263	2974	33.659	179.439
37	25 y	Sputum	neg	NA	8,852,769	536	7,472,669	1,350,848	752	13.193	2.376
Positive Control	NA	MS2 spiked in VTM	MS2	NA	1,729,546	5.759	176.662	1,215,521	2.887	38.007	161.736
NTC	NA	VTM	neg	NA	3,215,616	4.245	289.67	2,179,969	5.214	57.264	381.782
NPS: nasopharyngeal swab, NPA: nasopharyngeal aspirate, VTM: viral transport medium, NTC: No-Template Control, HRV: human rhinovirus, EV: enterovirus, RSV: respiratory syncytial virus, HCoV: human coronavirus, HMPV: human metapneumovirus, HPIV: human parainfluenza virus, MV: measles virus, HBoV: human bocavirus, AdV: adenovirus, HHV: human herpes virus, CMV: cytomegalovirus, EBV: Epstein-Baar vir…
