# Supplementary material for: Quality control implementation for universal characterization of DNA and RNA viruses in clinical respiratory samples using single metagenomic next-generation sequencing workflow
Source: BMC Infect Dis. 2018 Oct 29;18:537. doi: 10.1186/s12879-018-3446-5 (PMC6206636; doi:10.1186/s12879-018-3446-5)
Supplement: Supplementary file 2 — Quality control testing results. QCT1 corresponds to MS2 bacteriophage molecular detection with commercial real-time PCR assay. QCT2 corresponds to control by sequencing metrics (number of MS2 reads normalized with RPKM ratio and MS2 genome coverage). MS2 RPKM for the 37 selected clinical samples was determined after subtracting of NTC MS2 RPKM. (XLS 37 kb) [file 12879_2018_3446_MOESM2_ESM.xls]

## Sheet: Feuil2
		QCT2
Sample No.	QCT1 (Ct)	No. MS2 reads	MS2 RPKM	MS2 genome coverage
1	25	117	9.9E+04	78.9
2	24.65	107	5.8E+04	79.0
3	24.07	261	2.7E+05	84.3
4	22.47	971	5.8E+04	100.0
5	27.3	125	7.0E+03	78.0
6	23.07	4.771	1.6E+05	97.3
7	23.14	94	7.0E+03	85.5
8	25,3	851	2.1E+05	90.9
9	29	8	3.2E+03	39.8
10	21.85	1.153	1.1E+05	98.2
11	23.2	1	<0	12.9
12	22.75	6.425	3.3E+05	100
13	23,8	1.425	2.0E+05	91.5
14	23,9	292	2.8E+04	92.7
15	25.99	161	4.5E+03	75.6
16	22.17	5.511	2.6E+05	95.1
17	25.8	160	5.1E+03	78
18	23.7	13	4.7E+02	51.2
19	24.8	1	<0	12.8
20	28	39	2.3E+03	70.8
21	22.42	3.219	1.4E+05	100.0
22	24.76	683	2.4E+04	83.1
23	31.11	3	<0	0
24	23.97	374	7.5E+03	91.6
25	26.3	27	6.8E+02	45.3
26	26.93	69	1.7E+04	74.8
27	23.52	5	8.8E+01	15.4
28	23.04	108	5.6E+03	83.2
29	24.84	1.046	4.9E+04	69.9
30	26.93	640	1.8E+04	86.5
31	25.08	72	2.2E+03	54.4
32	25.06	648	7.1E+04	82.9
33	24.35	289	2.7E+04	76.4
34	27.14	563	3.6E+04	76.0
35	26.93	838	4.1E+04	91.0
36	25.4	678	8.1E+04	71.8
37	25.9	2	<0	0
Positive Control	25	3.398	5.5E+05	99.7
NTC	Not detected	2	1.73E+02	N/A
QCT1: Quality Control Testing 1, QCT2: Quality Control Testing 2, NTC: No-Template Control (viral transport medium)
